# Supplementary material for: A new species of Gordius (Phylum Nematomorpha) from terrestrial habitats in North America
Source: Zookeys. 2019 Nov 27;892:59–75. doi: 10.3897/zookeys.892.38868 (PMC6892959; doi:10.3897/zookeys.892.38868)
Supplement: XML Treatment for Gordius terrestris [file zookeys.892.38868-treatment1.xml]

<!DOCTYPE tp:taxon-treatment
  PUBLIC "-//TaxonX//DTD Taxonomic Treatment Publishing DTD v0 20100105//EN" "tax-treatment-NSO.dtd">
<tp:taxon-treatment xmlns:tp="http://www.plazi.org/taxpub"><tp:treatment-meta><kwd-group><label>Taxon classification</label><kwd><named-content xmlns:xlink="http://www.w3.org/1999/xlink" content-type="kingdom">Animalia</named-content></kwd><kwd><named-content xmlns:xlink="http://www.w3.org/1999/xlink" content-type="order">Gordea</named-content></kwd><kwd><named-content xmlns:xlink="http://www.w3.org/1999/xlink" content-type="family">Gordiidae</named-content></kwd></kwd-group><mixed-citation publication-type="journal"><person-group><name><surname>Anaya</surname><given-names>Christina</given-names></name><name><surname>Schmidt-Rhaesa</surname><given-names>Andreas</given-names></name><name><surname>Hanelt</surname><given-names>Ben</given-names></name><name><surname>Bolek</surname><given-names>Matthew G.</given-names></name></person-group><article-title>A new species of <italic><tp:taxon-name><tp:taxon-name-part taxon-name-part-type="genus" reg="Gordius">Gordius</tp:taxon-name-part></tp:taxon-name></italic> (Phylum <tp:taxon-name><tp:taxon-name-part taxon-name-part-type="phylum">Nematomorpha</tp:taxon-name-part></tp:taxon-name>) from terrestrial habitats in North America</article-title><source>Zookeys</source><day>27</day><month>11</month><year>2019</year><volume>892</volume><fpage>59</fpage><lpage>75</lpage><pub-id pub-id-type="doi">10.3897/zookeys.892.38868</pub-id></mixed-citation></tp:treatment-meta><tp:nomenclature><tp:taxon-name><object-id xmlns:xlink="http://www.w3.org/1999/xlink" content-type="arpha" xlink:type="simple">FAE62113-6FA0-589A-A5A2-9AFDB4790D54</object-id>
            <tp:taxon-name-part taxon-name-part-type="genus" reg="Gordius">Gordius</tp:taxon-name-part>
            <tp:taxon-name-part taxon-name-part-type="species" reg="terrestris">terrestris</tp:taxon-name-part>
            <object-id xmlns:xlink="http://www.w3.org/1999/xlink" content-type="zoobank" xlink:type="simple">http://zoobank.org/6A529B7C-147D-450D-B3AA-D3A4E82305AC</object-id>
          </tp:taxon-name><tp:taxon-status xmlns:xlink="http://www.w3.org/1999/xlink" xlink:type="simple">sp. nov.</tp:taxon-status></tp:nomenclature><tp:treatment-sec sec-type="type locality" id="SECID0EZBAE"><title>Type locality.</title><p>A suburban lawn in the City of Stillwater, Payne County, Oklahoma; USA (<named-content xmlns:xlink="http://www.w3.org/1999/xlink" content-type="dwc:verbatimCoordinates" xlink:type="simple"><named-content content-type="geo-json" specific-use="{&#34;type&#34;:&#34;Point&#34;,&#34;coordinates&#34;:[-97.036690,36.120910]}" id="NCID0ECCAE" xlink:type="simple">36.12091, -97.03669</named-content></named-content>; approximate altitude: 276–296 m).</p><p><bold><italic>Holotype</italic>.</bold> Male collected on 5 December 2014. Deposited in the Museum of Southwestern Biology (<abbrev xmlns:xlink="http://www.w3.org/1999/xlink" content-type="institution" xlink:title="Museum of Southwestern Biology" id="ABBRID0EOCAE" xlink:type="simple">MSB</abbrev>) Parasite Division, University of New Mexico (<named-content xmlns:xlink="http://www.w3.org/1999/xlink" content-type="dwc:institutional_code" xlink:type="simple">UNM</named-content>), New Mexico, USA with accession number <abbrev xmlns:xlink="http://www.w3.org/1999/xlink" content-type="institution" xlink:title="Museum of Southwestern Biology" id="ABBRID0EYCAE" xlink:type="simple">MSB</abbrev>:Para:29147.</p><p><bold><italic>Paratypes</italic>.</bold> Female specimen collected on 5 December 2014, from the type locality. Deposited into the <abbrev xmlns:xlink="http://www.w3.org/1999/xlink" content-type="institution" xlink:title="Museum of Southwestern Biology" id="ABBRID0EEDAE" xlink:type="simple">MSB</abbrev> Parasite Division, accession number <abbrev xmlns:xlink="http://www.w3.org/1999/xlink" content-type="institution" xlink:title="Museum of Southwestern Biology" id="ABBRID0EJDAE" xlink:type="simple">MSB</abbrev>:Para:29148. Paratypes: two males collected 14 January 2003 in Montgomery, Texas (<named-content xmlns:xlink="http://www.w3.org/1999/xlink" content-type="dwc:verbatimCoordinates" xlink:type="simple"><named-content content-type="geo-json" specific-use="{&#34;type&#34;:&#34;Point&#34;,&#34;coordinates&#34;:[-95.695520,30.389880]}" id="NCID0ERDAE" xlink:type="simple">30.38988, -95.69552</named-content></named-content>). Deposited into the <abbrev xmlns:xlink="http://www.w3.org/1999/xlink" content-type="institution" xlink:title="Museum of Southwestern Biology" id="ABBRID0EWDAE" xlink:type="simple">MSB</abbrev> Parasite Division, accession numbers <abbrev xmlns:xlink="http://www.w3.org/1999/xlink" content-type="institution" xlink:title="Museum of Southwestern Biology" id="ABBRID0E2DAE" xlink:type="simple">MSB</abbrev>:Para:19257 and <abbrev xmlns:xlink="http://www.w3.org/1999/xlink" content-type="institution" xlink:title="Museum of Southwestern Biology" id="ABBRID0EAEAE" xlink:type="simple">MSB</abbrev>:Para:19258.</p></tp:treatment-sec><tp:treatment-sec sec-type="material" id="SECID0EFEAE"><title>Other material deposited.</title><p>Larvae and egg strings with hatching larvae on <abbrev xmlns:xlink="http://www.w3.org/1999/xlink" xlink:title="scanning electron microscopy" id="ABBRID0ELEAE" xlink:type="simple">SEM</abbrev> stubs obtained from laboratory cultures from Oklahoma collected worms. Deposited into the Museum of Southwestern Biology (<abbrev xmlns:xlink="http://www.w3.org/1999/xlink" content-type="institution" xlink:title="Museum of Southwestern Biology" id="ABBRID0EPEAE" xlink:type="simple">MSB</abbrev>) Parasite Division, <named-content xmlns:xlink="http://www.w3.org/1999/xlink" xlink:type="simple" content-type="institution" xlink:href="http://grbio.org/institution/university-new-mexico">http://grbio.org/institution/university-new-mexico</named-content> (<named-content xmlns:xlink="http://www.w3.org/1999/xlink" content-type="dwc:institutional_code" xlink:type="simple">UNM</named-content>), New Mexico, USA with accession number <abbrev xmlns:xlink="http://www.w3.org/1999/xlink" content-type="institution" xlink:title="Museum of Southwestern Biology" id="ABBRID0EZEAE" xlink:type="simple">MSB</abbrev>:Para:29149.</p></tp:treatment-sec><tp:treatment-sec sec-type="host" id="SECID0E5EAE"><title>Host.</title><p>Natural definitive host is unknown, and no arthropod hosts were found during times when adult free-living worms were present.</p></tp:treatment-sec><tp:treatment-sec sec-type="etymology" id="SECID0EDFAE"><title>Etymology.</title><p>The new species is named after the terrestrial habitat from which all adult free-living individuals were collected.</p></tp:treatment-sec><tp:treatment-sec sec-type="distribution" id="SECID0EIFAE"><title>Distribution.</title><p>Stillwater, Oklahoma (<named-content xmlns:xlink="http://www.w3.org/1999/xlink" content-type="dwc:verbatimCoordinates" xlink:type="simple"><named-content content-type="geo-json" specific-use="{&#34;type&#34;:&#34;Point&#34;,&#34;coordinates&#34;:[-97.036690,36.120910]}" id="NCID0ERFAE" xlink:type="simple">36.12091, -97.03669</named-content></named-content>; <named-content xmlns:xlink="http://www.w3.org/1999/xlink" content-type="dwc:verbatimCoordinates" xlink:type="simple"><named-content content-type="geo-json" specific-use="{&#34;type&#34;:&#34;Point&#34;,&#34;coordinates&#34;:[-97.042660,36.136530]}" id="NCID0EZFAE" xlink:type="simple">36.13653, -97.04266</named-content></named-content>), Montgomery, Texas (<named-content xmlns:xlink="http://www.w3.org/1999/xlink" content-type="dwc:verbatimCoordinates" xlink:type="simple"><named-content content-type="geo-json" specific-use="{&#34;type&#34;:&#34;Point&#34;,&#34;coordinates&#34;:[-95.695520,30.389880]}" id="NCID0EBGAE" xlink:type="simple">30.38988, -95.69552</named-content></named-content>) and Baton Rouge, Louisiana (<named-content xmlns:xlink="http://www.w3.org/1999/xlink" content-type="dwc:verbatimCoordinates" xlink:type="simple"><named-content content-type="geo-json" specific-use="{&#34;type&#34;:&#34;Point&#34;,&#34;coordinates&#34;:[-91.187340,30.406610]}" id="NCID0EJGAE" xlink:type="simple">30.40661, -91.18734</named-content></named-content>).</p></tp:treatment-sec><tp:treatment-sec sec-type="Link to molecular data" id="SECID0EOGAE"><title>Link to molecular data.</title><p>GenBank accession numbers for mitochondrial (CO1 and cytb) and ribosomal (partial 28S, ITS1, 5.8S and ITS2) DNA sequences for the Louisiana (<ext-link xmlns:xlink="http://www.w3.org/1999/xlink" ext-link-type="gen" xlink:href="KM382307" xlink:type="simple">KM382307</ext-link>; <ext-link xmlns:xlink="http://www.w3.org/1999/xlink" ext-link-type="gen" xlink:href="KM382349" xlink:type="simple">KM382349</ext-link>; <ext-link xmlns:xlink="http://www.w3.org/1999/xlink" ext-link-type="gen" xlink:href="KM382400" xlink:type="simple">KM382400</ext-link>), Oklahoma (<ext-link xmlns:xlink="http://www.w3.org/1999/xlink" ext-link-type="gen" xlink:href="KM382308" xlink:type="simple">KM382308</ext-link> and <ext-link xmlns:xlink="http://www.w3.org/1999/xlink" ext-link-type="gen" xlink:href="KM382309" xlink:type="simple">KM382309</ext-link>; <ext-link xmlns:xlink="http://www.w3.org/1999/xlink" ext-link-type="gen" xlink:href="KM382350" xlink:type="simple">KM382350</ext-link>) and Texas (<ext-link xmlns:xlink="http://www.w3.org/1999/xlink" ext-link-type="gen" xlink:href="KM382351" xlink:type="simple">KM382351</ext-link>; <ext-link xmlns:xlink="http://www.w3.org/1999/xlink" ext-link-type="gen" xlink:href="KM382401" xlink:type="simple">KM382401</ext-link> and <ext-link xmlns:xlink="http://www.w3.org/1999/xlink" ext-link-type="gen" xlink:href="KM382402" xlink:type="simple">KM382402</ext-link>; <ext-link xmlns:xlink="http://www.w3.org/1999/xlink" ext-link-type="gen" xlink:href="KM382403" xlink:type="simple">KM382403</ext-link> and <ext-link xmlns:xlink="http://www.w3.org/1999/xlink" ext-link-type="gen" xlink:href="KM382310" xlink:type="simple">KM382310</ext-link>; <ext-link xmlns:xlink="http://www.w3.org/1999/xlink" ext-link-type="gen" xlink:href="KM382352" xlink:type="simple">KM382352</ext-link>; <ext-link xmlns:xlink="http://www.w3.org/1999/xlink" ext-link-type="gen" xlink:href="KM382404" xlink:type="simple">KM382404</ext-link>) samples of <italic><tp:taxon-name><tp:taxon-name-part taxon-name-part-type="genus" reg="Gordius">G.</tp:taxon-name-part> <tp:taxon-name-part taxon-name-part-type="species" reg="terrestris">terrestris</tp:taxon-name-part></tp:taxon-name></italic> sp. nov. were published in <xref ref-type="bibr" rid="B14">Hanelt et al. (2015)</xref> but are provided in this description for consistency.</p></tp:treatment-sec><tp:treatment-sec sec-type="material" id="SECID0EDHAE"><title>Material examined.</title><p>Adults (<italic>N</italic> = 233), eggs, larvae, and cysts. Eight adult males, six from Oklahoma and two from Texas, and four adult females from Oklahoma were imaged using <abbrev xmlns:xlink="http://www.w3.org/1999/xlink" xlink:title="scanning electron microscopy" id="ABBRID0ELHAE" xlink:type="simple">SEM</abbrev>; and other male and female individuals were examined using <abbrev xmlns:xlink="http://www.w3.org/1999/xlink" xlink:title="differential interference contrast" id="ABBRID0EPHAE" xlink:type="simple">DIC</abbrev> and bright field microscopy for color pattern. Additionally, egg, larvae, and cyst stages were imaged using <abbrev xmlns:xlink="http://www.w3.org/1999/xlink" xlink:title="scanning electron microscopy" id="ABBRID0ETHAE" xlink:type="simple">SEM</abbrev> and/or <abbrev xmlns:xlink="http://www.w3.org/1999/xlink" xlink:title="differential interference contrast" id="ABBRID0EXHAE" xlink:type="simple">DIC</abbrev> microscopy.</p></tp:treatment-sec><tp:treatment-sec sec-type="description" id="SECID0E2HAE"><title>Description of male.</title><p>Adult free-living males were creamy white to dark brown in color and contained distinct white spots throughout the length of the body (Fig. <xref ref-type="fig" rid="F1">1D</xref>). A dark dorsal and ventral medial line was present along the length of the cuticle being most distinct in the mid-body region (Fig. <xref ref-type="fig" rid="F1">1D</xref>). Males were 258 ± 73 (122–470; <italic>N</italic> = 194) mm in length and 0.6 ± 0.1 (0.4–0.9) mm in width. The anterior end was tapered and contained a white calotte followed by a dark collar (Fig. <xref ref-type="fig" rid="F1">1A, B</xref>). The cuticle was variable among individuals but contained one type of areole distributed on the anterior, midbody, and/or posterior regions of the body with various bristles distributed among the areoles (Figs <xref ref-type="fig" rid="F1">1C, F, I</xref>; <xref ref-type="fig" rid="F2">2E–G</xref>). Areoles were weakly developed, polygonal in shape, and 9–12 μm in diameter (Figs <xref ref-type="fig" rid="F1">1C, F, I</xref>; <xref ref-type="fig" rid="F2">2E–G</xref>). The posterior end of males contained two terminal tail lobes which were 0.50 ± 0.1 (0.4–0.7) mm long and 0.2 ± 0.04 (0.17–0.3 mm) wide (Figs <xref ref-type="fig" rid="F1">1G, H</xref>; <xref ref-type="fig" rid="F2">2A–D</xref>). Each tail lobe contained a distinct row of bristles on the ventral inner side and distinct bristles distributed in a circular pattern on the terminal ends of each lobe (Fig. <xref ref-type="fig" rid="F2">2D</xref>). Additionally, the inner side of the lobes were darkly pigmented compared to the lighter creamy white color of each lobe (Fig. <xref ref-type="fig" rid="F1">1G</xref>). The cloacal opening was round and situated ventrally in a broad nonareolar field above the postcloacal crescent (Figs <xref ref-type="fig" rid="F1">1G, H</xref>; <xref ref-type="fig" rid="F2">2B, C</xref>). The postcloacal crescent was situated between the proximal ends of the two tail lobes and was dark brown in color (Fig. <xref ref-type="fig" rid="F1">1G</xref>) and had an angle of 111 ± 9° (102–126°) (see Figs <xref ref-type="fig" rid="F1">1G, H</xref>; <xref ref-type="fig" rid="F2">2B–D</xref>).</p><fig id="F1" position="float" orientation="portrait"><object-id xmlns:xlink="http://www.w3.org/1999/xlink" content-type="doi" xlink:type="simple">10.3897/zookeys.892.38868.figure1</object-id><object-id xmlns:xlink="http://www.w3.org/1999/xlink" content-type="arpha" xlink:type="simple">4675D642-FC42-5482-BD00-E5A99AE85962</object-id><label>Figure 1.</label><caption><p><italic><tp:taxon-name><tp:taxon-name-part taxon-name-part-type="genus" reg="Gordius">Gordius</tp:taxon-name-part> <tp:taxon-name-part taxon-name-part-type="species" reg="terrestris">terrestris</tp:taxon-name-part></tp:taxon-name></italic> sp. nov., adult male from Stillwater, Oklahoma, light (<bold>A, D, G</bold>) and <abbrev xmlns:xlink="http://www.w3.org/1999/xlink" xlink:title="scanning electron microscopy" id="ABBRID0EYKAE" xlink:type="simple">SEM</abbrev> (<bold>B, C, E, F, H, I</bold>) photomicrographs <bold>A</bold> anterior body region showing typical color pattern, showing the distinct calotte (arrow) and dark ring <bold>B</bold> anterior end, dorsal view <bold>C</bold> areole pattern on the anterior body region. Note the weakly developed areoles (circle) and the presence of bristles (arrows) <bold>D</bold> midbody region, dorsal view, showing distinct white spots and medial line <bold>E</bold> Midbody region, dorsal view, showing typical cuticular pattern <bold>F</bold> areole pattern on the midbody region; note the weakly developed polygonal shaped areoles (circle) <bold>G</bold> posterior body region, ventral view, showing distinct coloration; note the darkly pigmented postcloacal crescent and dark pigmentation on inner sides of the tale lobes (TL) <bold>H</bold> ventral view of the posterior region, showing the cloaca (Cl) and postcloacal crescent (PCC) <bold>I</bold> areole pattern on the posterior body region; note the weakly developed polygonal shaped areoles (circle) and the bristles (arrows). Scale bars: 210 µm (<bold>A</bold>); 130 µm (<bold>B</bold>); 18 µm (<bold>C</bold>); 220 µm (<bold>D, G</bold>); 290 µm (<bold>E</bold>); 10 µm (<bold>F</bold>); 175 µm (<bold>H</bold>); 20 µm (<bold>I</bold>).</p></caption><graphic xmlns:xlink="http://www.w3.org/1999/xlink" xlink:href="zookeys-892-059-g001.jpg" position="float" orientation="portrait" xlink:type="simple" id="oo_358801.jpg"><uri content-type="original_file" xlink:type="simple">https://binary.pensoft.net/fig/358801</uri></graphic></fig><fig id="F2" position="float" orientation="portrait"><object-id xmlns:xlink="http://www.w3.org/1999/xlink" content-type="doi" xlink:type="simple">10.3897/zookeys.892.38868.figure2</object-id><object-id xmlns:xlink="http://www.w3.org/1999/xlink" content-type="arpha" xlink:type="simple">86AC6C96-54F1-5FDC-BE71-E873542C44F7</object-id><label>Figure 2.</label><caption><p><italic><tp:taxon-name><tp:taxon-name-part taxon-name-part-type="genus" reg="Gordius">Gordius</tp:taxon-name-part> <tp:taxon-name-part taxon-name-part-type="species" reg="terrestris">terrestris</tp:taxon-name-part></tp:taxon-name></italic> sp. nov., adult males from Stillwater, Oklahoma, <abbrev xmlns:xlink="http://www.w3.org/1999/xlink" xlink:title="scanning electron microscopy" id="ABBRID0EYMAE" xlink:type="simple">SEM</abbrev> photomicrographs <bold>A–C</bold> posterior body region, ventral view, note the variation in the shape of tail lobes and postcloacal crescents (PCC) below the cloaca (CL) <bold>D</bold> tail lobe showing the distinct row of bristles beginning below the postcloacal crescent (PCC) and progressing on the ventral inner side (small arrows) of the tail lobe (TL); and bristles distributed in a circular pattern on the terminal end (large arrow) of the tail lobe <bold>E–G</bold> variation in the weakly developed polygonal shaped areoles (circles) on the posterior body region of different male individuals; note the branching bristles (arrows) in <bold>E</bold>. Scale bars: 175 µm (<bold>A–C</bold>); 75 µm (<bold>D</bold>); 8 µm (<bold>E–G</bold>).</p></caption><graphic xmlns:xlink="http://www.w3.org/1999/xlink" xlink:href="zookeys-892-059-g002.jpg" position="float" orientation="portrait" xlink:type="simple" id="oo_358802.jpg"><uri content-type="original_file" xlink:type="simple">https://binary.pensoft.net/fig/358802</uri></graphic></fig></tp:treatment-sec><tp:treatment-sec sec-type="description" id="SECID0EPNAE"><title>Description of female.</title><p>Adult free-living females were creamy white to dark brown, and contained dark dorsal and ventral lines along the length of the body. Females were 246 ± 41 (211–336; <italic>N</italic> = 39) mm long by 1.0 ± 0.1 (0.7–1.3) mm wide. The anterior end was tapered and contained a white calotte followed by a dark collar (Fig. <xref ref-type="fig" rid="F3">3A, B</xref>). Areoles were weakly developed, polygonal in shape, and 11–13 μm in diameter with branching bristles being scattered across the cuticle (Fig. <xref ref-type="fig" rid="F3">3C, F, I</xref>). The posterior end of females was round and cylindrical in shape and darkly pigmented on the terminal end (Fig. <xref ref-type="fig" rid="F3">3G, H</xref>). The cloaca was round in shape and located on the terminal end.</p><fig id="F3" position="float" orientation="portrait"><object-id xmlns:xlink="http://www.w3.org/1999/xlink" content-type="doi" xlink:type="simple">10.3897/zookeys.892.38868.figure3</object-id><object-id xmlns:xlink="http://www.w3.org/1999/xlink" content-type="arpha" xlink:type="simple">35D835DE-EBD0-5AAC-AB3B-5B414F2519D9</object-id><label>Figure 3.</label><caption><p><italic><tp:taxon-name><tp:taxon-name-part taxon-name-part-type="genus" reg="Gordius">Gordius</tp:taxon-name-part> <tp:taxon-name-part taxon-name-part-type="species" reg="terrestris">terrestris</tp:taxon-name-part></tp:taxon-name></italic> sp. nov., adult females from Stillwater, Oklahoma, light (<bold>A, D, G</bold>) and <abbrev xmlns:xlink="http://www.w3.org/1999/xlink" xlink:title="scanning electron microscopy" id="ABBRID0EYOAE" xlink:type="simple">SEM</abbrev> (<bold>B, C, E, F, H, I</bold>) photomicrographs <bold>A</bold> anterior body region showing typical color pattern, showing the distinct calotte (arrow) followed by a dark ring <bold>B</bold> anterior end, dorsal view <bold>C</bold> areole pattern on the anterior body region; note the weakly developed polygonal shaped areoles (circle) <bold>D</bold> midbody region, lateral view, showing typical color pattern <bold>E</bold> midbody region, dorsal view showing typical cuticular pattern <bold>F</bold> midbody region, dorsal view, showing finer details of the cuticle; note the branching bristles (arrow) <bold>G</bold> posterior body region, ventral view, showing typical coloration <bold>H</bold> posterior body region, ventral view showing the location of the cloaca (CL) <bold>I</bold> posterior body region, areole pattern on the posterior body region; note the weakly developed polygonal shaped areoles (circle). Scale bars: 160 µm (<bold>A</bold>); 150 µm (<bold>B</bold>); 10 µm (<bold>C</bold>); 440 µm (<bold>D, G</bold>); 330 µm (<bold>E</bold>); 15 µm (<bold>F, I</bold>); 190 µm (<bold>H</bold>).</p></caption><graphic xmlns:xlink="http://www.w3.org/1999/xlink" xlink:href="zookeys-892-059-g003.jpg" position="float" orientation="portrait" xlink:type="simple" id="oo_358803.jpg"><uri content-type="original_file" xlink:type="simple">https://binary.pensoft.net/fig/358803</uri></graphic></fig></tp:treatment-sec><tp:treatment-sec sec-type="description" id="SECID0EDQAE"><title>Description of mating, oviposition, egg strings, and eggs.</title><p>When placed together, male and female worms immediately formed Gordian knots. Males moved up and down the female’s body with their coiled posterior end. Once the male’s bifurcated tail was in proximity of the female’s cloaca, the male deposited a mass of sperm on the female’s posterior end. Egg strings were deposited within 7–30 days after copulation. Newly deposited egg strings were white in color and deposited in a continuous string that broke as it emerged from the female’s cloaca into short segments (Fig. <xref ref-type="fig" rid="F4">4A</xref>). Deposited egg strings were 7 ± 4 (2–19) mm in length and 1.2 ± 0.3 (0.8–1.9) mm in width. Over two to three weeks the white eggs strings darkened to a tan color and contained fully developed larvae within eggs (Fig. <xref ref-type="fig" rid="F4">4C, D</xref>). Developed eggs were tightly aggregated together within egg strings and spherical to elliptical in shape (Fig. <xref ref-type="fig" rid="F4">4B, C</xref>). Eggs were 55 ± 7 (42–72) µm long by 55 ± 7 (43–68) µm wide. Each egg contained an outer shell separated by distinct space from a thick inner membrane (Fig. <xref ref-type="fig" rid="F4">4B–D</xref>). The distinct inner membrane was 38 ± 3 (29–42) µm long by 39 ± 4 (30–45) µm wide.</p><fig id="F4" position="float" orientation="portrait"><object-id xmlns:xlink="http://www.w3.org/1999/xlink" content-type="doi" xlink:type="simple">10.3897/zookeys.892.38868.figure4</object-id><object-id xmlns:xlink="http://www.w3.org/1999/xlink" content-type="arpha" xlink:type="simple">25185C6C-35D9-5514-B078-174F9D927911</object-id><label>Figure 4.</label><caption><p><italic><tp:taxon-name><tp:taxon-name-part taxon-name-part-type="genus" reg="Gordius">Gordius</tp:taxon-name-part> <tp:taxon-name-part taxon-name-part-type="species" reg="terrestris">terrestris</tp:taxon-name-part></tp:taxon-name></italic> sp. nov., eggs and egg strings, light photomicrographs <bold>A</bold> newly deposited egg strings <bold>B</bold> egg string segment showing tightly aggregated undeveloped eggs; note the eggshell (arrow) <bold>C</bold> segment of an egg string showing developing larvae within eggs <bold>D</bold> eggs with fully developed larvae; note the distinct space between the eggshell and the thick inner membrane. Scale bars: 4 mm (<bold>A</bold>); 40 µm (<bold>B</bold>); 25 µm (<bold>C</bold>); 20 µm (<bold>D</bold>).</p></caption><graphic xmlns:xlink="http://www.w3.org/1999/xlink" xlink:href="zookeys-892-059-g004.jpg" position="float" orientation="portrait" xlink:type="simple" id="oo_358804.jpg"><uri content-type="original_file" xlink:type="simple">https://binary.pensoft.net/fig/358804</uri></graphic></fig></tp:treatment-sec><tp:treatment-sec sec-type="description" id="SECID0EBSAE"><title>Description of larvae.</title><p>Larvae of <italic><tp:taxon-name><tp:taxon-name-part taxon-name-part-type="genus" reg="Gordius">G.</tp:taxon-name-part> <tp:taxon-name-part taxon-name-part-type="species" reg="terrestris">terrestris</tp:taxon-name-part></tp:taxon-name></italic> sp. nov. possessed a cylindrical body divided by a septum into two regions, the preseptum and a postseptum (Fig. <xref ref-type="fig" rid="F5">5A, B</xref>). The preseptum was 30 ± 6 (22–40) µm in length and 20 ± 2 (16–26) µm in width and contained an eversible proboscis supported with three internal stylets which were 17 ± 4 (10–25) µm in length and 5 ± 1.3 (2–8) µm in width (Fig. <xref ref-type="fig" rid="F5">5B</xref>). The postseptum was 106 ± 12 (76–127) µm in length and 20 ± 18 (15–23) µm in width and contained a clearly visible pseudointestine. The pseudointestine was an elongated oval structure, subdivided into two portions (Fig. <xref ref-type="fig" rid="F5">5A</xref>). The pseudointestine was 80 ± 10 (57–104) µm in length and 12 ± 2 (10–17) µm in width.</p><p>Externally, larvae were superficially annulated with a single spine located on the posterior region of the postseptum (Fig. <xref ref-type="fig" rid="F5">5C</xref>). The preseptum had three sets of cuticular hooks (Fig. <xref ref-type="fig" rid="F5">5D</xref>). The outer ring of hooks contained seven hooks, two of which were fused proximally and located on the ventral side (Fig. <xref ref-type="fig" rid="F5">5D</xref>). The middle and inner rings contained six hooks each (Fig. <xref ref-type="fig" rid="F5">5D</xref>). The eversible proboscis contained three pairs of spines and one terminal spine on the distal end of the left lateral, right lateral and dorsal sides (Fig. <xref ref-type="fig" rid="F5">5E, F</xref>).</p><fig id="F5" position="float" orientation="portrait"><object-id xmlns:xlink="http://www.w3.org/1999/xlink" content-type="doi" xlink:type="simple">10.3897/zookeys.892.38868.figure5</object-id><object-id xmlns:xlink="http://www.w3.org/1999/xlink" content-type="arpha" xlink:type="simple">34BF149F-F4A6-5477-86E5-DCF4DC9846BD</object-id><label>Figure 5.</label><caption><p><italic><tp:taxon-name><tp:taxon-name-part taxon-name-part-type="genus" reg="Gordius">Gordius</tp:taxon-name-part> <tp:taxon-name-part taxon-name-part-type="species" reg="terrestris">terrestris</tp:taxon-name-part></tp:taxon-name></italic> sp. nov., larvae, light (<bold>A, B</bold>) and <abbrev xmlns:xlink="http://www.w3.org/1999/xlink" xlink:title="scanning electron microscopy" id="ABBRID0EJUAE" xlink:type="simple">SEM</abbrev> (<bold>C–F</bold>) photomicrographs <bold>A</bold> live larva, showing the preseptum (PRE), postseptum (POS) and pseudointestine (PI) <bold>B</bold> recently hatched larvae showing everted proboscis (arrow) <bold>C</bold> larva note the superficial annulations (small arrows) and a single terminal spine located (large arrow) on the posterior region of the postseptum (POS) <bold>D</bold> preseptum, showing the arrangement of three sets of cuticular hooks, including outer hooks (OH), middle hooks (MH) and inner hooks (IH); and fused ventral outer hooks (VOH) <bold>E</bold> anterior end with the eversible proboscis (P); note the distinct spines on the distal end of the left lateral side (LLS), right lateral side (RLS) and dorsal side (DS) in respect to the ventral outer hooks (VOH) <bold>F</bold> partially everted proboscis (P) showing pairs of small spines (numbers) and a larger terminal spine on the distal end of the left lateral (LLS), right lateral (RLS) and dorsal sides (DS). Scale bars: 12 µm (<bold>A</bold>); 13 µm (<bold>B</bold>); 8 µm (<bold>C</bold>); 2.5 µm (<bold>D</bold>); 6 µm (<bold>E</bold>) 0.8 µm (<bold>F</bold>).</p></caption><graphic xmlns:xlink="http://www.w3.org/1999/xlink" xlink:href="zookeys-892-059-g005.jpg" position="float" orientation="portrait" xlink:type="simple" id="oo_358805.jpg"><uri content-type="original_file" xlink:type="simple">https://binary.pensoft.net/fig/358805</uri></graphic></fig></tp:treatment-sec><tp:treatment-sec sec-type="Cyst development and morphology" id="SECID0EMVAE"><title>Cyst development and morphology.</title><p>After being ingested by snails, larvae develop into cysts and became distributed throughout the snail tissues. During cyst formation the content of the larval pseudointestine was emptied and larvae folded their postseptum twice around the preseptum (Fig. <xref ref-type="fig" rid="F6">6D–F</xref>). The posterior end of the postseptum always reached the posterior end of the preseptum and protruding spines were never visible on the anterior end of fully formed cysts (Fig. <xref ref-type="fig" rid="F6">6A, B</xref>). Fully formed cysts of <italic><tp:taxon-name><tp:taxon-name-part taxon-name-part-type="genus" reg="Gordius">G.</tp:taxon-name-part> <tp:taxon-name-part taxon-name-part-type="species" reg="terrestris">terrestris</tp:taxon-name-part></tp:taxon-name></italic> sp. nov. were observed in laboratory exposed snails 2–3 <abbrev xmlns:xlink="http://www.w3.org/1999/xlink" xlink:title="weeks post infection" id="ABBRID0EFWAE" xlink:type="simple">WPI</abbrev> and possessed a clear cyst wall of unknown composition with a distinct inner layer surrounding the folded larva (Fig. <xref ref-type="fig" rid="F6">6A, B</xref>). Cysts were 102 ±16.7 (68–131) µm in total length and 101 ± 13 (72–140) µm in total width (Fig. <xref ref-type="fig" rid="F6">6B</xref>). Folded larvae inside of the cyst were 29 ± 7 (17–39) µm in length and 31 ± 5 (18–43) µm in width.</p><fig id="F6" position="float" orientation="portrait"><object-id xmlns:xlink="http://www.w3.org/1999/xlink" content-type="doi" xlink:type="simple">10.3897/zookeys.892.38868.figure6</object-id><object-id xmlns:xlink="http://www.w3.org/1999/xlink" content-type="arpha" xlink:type="simple">E7903A04-8319-5D78-A306-573F787F2A01</object-id><label>Figure 6.</label><caption><p><italic><tp:taxon-name><tp:taxon-name-part taxon-name-part-type="genus" reg="Gordius">Gordius</tp:taxon-name-part> <tp:taxon-name-part taxon-name-part-type="species" reg="terrestris">terrestris</tp:taxon-name-part></tp:taxon-name></italic> sp. nov., cysts, light photomicrographs <bold>A–B</bold> fully formed cysts in experimentally infected <italic><tp:taxon-name><tp:taxon-name-part taxon-name-part-type="genus" reg="Physa">Physa</tp:taxon-name-part> <tp:taxon-name-part taxon-name-part-type="species" reg="acuta">acuta</tp:taxon-name-part></tp:taxon-name></italic> snails; note the folded larva surrounded by a clear cyst wall of unknown composition with a distinct inner layer (IL) and outer layer (OL) <bold>C</bold> remaining cyst wall after the folded larvae was extruded under coverslip pressure. Note the opening where the larvae emerged (arrow) <bold>D–F</bold> different focal planes showing the distinct larvae folding pattern; note the location of the terminal spine (arrow) in F and that the larva folds twice within the fully formed cyst. Scale bars: 20 µm (<bold>A–F</bold>).</p></caption><graphic xmlns:xlink="http://www.w3.org/1999/xlink" xlink:href="zookeys-892-059-g006.jpg" position="float" orientation="portrait" xlink:type="simple" id="oo_358806.jpg"><uri content-type="original_file" xlink:type="simple">https://binary.pensoft.net/fig/358806</uri></graphic></fig></tp:treatment-sec><tp:treatment-sec sec-type="diagnosis" id="SECID0E3XAE"><title>Diagnosis and taxonomic comments.</title><p><italic><tp:taxon-name><tp:taxon-name-part taxon-name-part-type="genus" reg="Gordius">Gordius</tp:taxon-name-part> <tp:taxon-name-part taxon-name-part-type="species" reg="terrestris">terrestris</tp:taxon-name-part></tp:taxon-name></italic> sp. nov. has unique morphological features which warrant placing it as a new species and make it distinct from the other three described Nearctic species of <italic><tp:taxon-name><tp:taxon-name-part taxon-name-part-type="genus" reg="Gordius">Gordius</tp:taxon-name-part></tp:taxon-name></italic>. <italic><tp:taxon-name><tp:taxon-name-part taxon-name-part-type="genus" reg="Gordius">Gordius</tp:taxon-name-part> <tp:taxon-name-part taxon-name-part-type="species" reg="terrestris">terrestris</tp:taxon-name-part></tp:taxon-name></italic> sp. nov. differs morphologically from <italic><tp:taxon-name><tp:taxon-name-part taxon-name-part-type="genus" reg="Gordius">G.</tp:taxon-name-part> <tp:taxon-name-part taxon-name-part-type="species" reg="difficilis">difficilis</tp:taxon-name-part></tp:taxon-name></italic> by lacking distinct pre-cloacal bristles which are present in males of <italic><tp:taxon-name><tp:taxon-name-part taxon-name-part-type="genus" reg="Gordius">G.</tp:taxon-name-part> <tp:taxon-name-part taxon-name-part-type="species" reg="difficilis">difficilis</tp:taxon-name-part></tp:taxon-name></italic> (<xref ref-type="bibr" rid="B3">Bolek and Coggins 2002</xref>). Additionally, <italic><tp:taxon-name><tp:taxon-name-part taxon-name-part-type="genus" reg="Gordius">G.</tp:taxon-name-part> <tp:taxon-name-part taxon-name-part-type="species" reg="terrestris">terrestris</tp:taxon-name-part></tp:taxon-name></italic> sp. nov. has distinct polygonal areoles and therefore differs morphologically from the description of <italic><tp:taxon-name><tp:taxon-name-part taxon-name-part-type="genus" reg="Gordius">G.</tp:taxon-name-part> <tp:taxon-name-part taxon-name-part-type="species" reg="robustus">robustus</tp:taxon-name-part></tp:taxon-name></italic> which has a smooth cuticle (<xref ref-type="bibr" rid="B26">Schmidt-Rhaesa et al. 2003</xref>). Although, <italic><tp:taxon-name><tp:taxon-name-part taxon-name-part-type="genus" reg="Gordius">G.</tp:taxon-name-part> <tp:taxon-name-part taxon-name-part-type="species" reg="attoni">attoni</tp:taxon-name-part></tp:taxon-name></italic> and <italic><tp:taxon-name><tp:taxon-name-part taxon-name-part-type="genus" reg="Gordius">G.</tp:taxon-name-part> <tp:taxon-name-part taxon-name-part-type="species" reg="terrestris">terrestris</tp:taxon-name-part></tp:taxon-name></italic> sp. nov. both have polygonal shaped areoles and distinct white spots on the cuticle of males, <italic><tp:taxon-name><tp:taxon-name-part taxon-name-part-type="genus" reg="Gordius">G.</tp:taxon-name-part> <tp:taxon-name-part taxon-name-part-type="species" reg="attoni">attoni</tp:taxon-name-part></tp:taxon-name></italic> areoles contain microscopic processes which are absent on the areoles of <italic><tp:taxon-name><tp:taxon-name-part taxon-name-part-type="genus" reg="Gordius">G.</tp:taxon-name-part> <tp:taxon-name-part taxon-name-part-type="species" reg="terrestris">terrestris</tp:taxon-name-part></tp:taxon-name></italic> sp. nov. (<xref ref-type="bibr" rid="B21">Redlich 1980</xref>; <xref ref-type="bibr" rid="B26">Schmidt-Rhaesa et al. 2003</xref>). In addition, male <italic><tp:taxon-name><tp:taxon-name-part taxon-name-part-type="genus" reg="Gordius">G.</tp:taxon-name-part> <tp:taxon-name-part taxon-name-part-type="species" reg="terrestris">terrestris</tp:taxon-name-part></tp:taxon-name></italic> sp. nov. contain an aggregation of bristles on the ventral inner side of each tale lobe posterior of the postcloacal crescent and distinct bristles distributed in a circular pattern on the terminal ends of each lobe, which are not present in male <italic><tp:taxon-name><tp:taxon-name-part taxon-name-part-type="genus" reg="Gordius">G.</tp:taxon-name-part> <tp:taxon-name-part taxon-name-part-type="species" reg="attoni">attoni</tp:taxon-name-part></tp:taxon-name></italic>, <italic><tp:taxon-name><tp:taxon-name-part taxon-name-part-type="genus" reg="Gordius">G.</tp:taxon-name-part> <tp:taxon-name-part taxon-name-part-type="species" reg="difficilis">difficilis</tp:taxon-name-part></tp:taxon-name></italic> or <italic><tp:taxon-name><tp:taxon-name-part taxon-name-part-type="genus" reg="Gordius">G.</tp:taxon-name-part> <tp:taxon-name-part taxon-name-part-type="species" reg="robustus">robustus</tp:taxon-name-part></tp:taxon-name></italic> (<xref ref-type="bibr" rid="B21">Redlich 1980</xref>; <xref ref-type="bibr" rid="B29">Smith 1994</xref>; <xref ref-type="bibr" rid="B3">Bolek and Coggins 2002</xref>; <xref ref-type="bibr" rid="B26">Schmidt-Rhaesa et al. 2003</xref>; <xref ref-type="bibr" rid="B24">Schmidt-Rhaesa 2010</xref>). Finally, published molecular data by our group on <italic><tp:taxon-name><tp:taxon-name-part taxon-name-part-type="genus" reg="Gordius">G.</tp:taxon-name-part> <tp:taxon-name-part taxon-name-part-type="species" reg="terrestris">terrestris</tp:taxon-name-part></tp:taxon-name></italic> sp. nov., <italic><tp:taxon-name><tp:taxon-name-part taxon-name-part-type="genus" reg="Gordius">G.</tp:taxon-name-part> <tp:taxon-name-part taxon-name-part-type="species" reg="attoni">attoni</tp:taxon-name-part></tp:taxon-name></italic> and seven other undescribed species of <italic><tp:taxon-name><tp:taxon-name-part taxon-name-part-type="genus" reg="Gordius">Gordius</tp:taxon-name-part></tp:taxon-name></italic> collected across the United States and one undescribed species from Mexico, indicate that <italic><tp:taxon-name><tp:taxon-name-part taxon-name-part-type="genus" reg="Gordius">G.</tp:taxon-name-part> <tp:taxon-name-part taxon-name-part-type="species" reg="terrestris">terrestris</tp:taxon-name-part></tp:taxon-name></italic> sp. nov. (described as clade 7) is genetically distinct from all other <italic><tp:taxon-name><tp:taxon-name-part taxon-name-part-type="genus" reg="Gordius">Gordius</tp:taxon-name-part></tp:taxon-name></italic> species for which genetic data are available (<xref ref-type="bibr" rid="B14">Hanelt et al. 2015</xref>). Mitochondrial CO1 genetic distances indicate that <italic><tp:taxon-name><tp:taxon-name-part taxon-name-part-type="genus" reg="Gordius">G.</tp:taxon-name-part> <tp:taxon-name-part taxon-name-part-type="species" reg="terrestris">terrestris</tp:taxon-name-part></tp:taxon-name></italic> sp. nov. differs by 8–21 % in the CO1 genetic distance from the other seven undescribed species of <italic><tp:taxon-name><tp:taxon-name-part taxon-name-part-type="genus" reg="Gordius">Gordius</tp:taxon-name-part></tp:taxon-name></italic> from the United States and one from Mexico and by 17% from <italic><tp:taxon-name><tp:taxon-name-part taxon-name-part-type="genus" reg="Gordius">G.</tp:taxon-name-part> <tp:taxon-name-part taxon-name-part-type="species" reg="attoni">attoni</tp:taxon-name-part></tp:taxon-name></italic>, but only differs by 1.5 % within individuals collected from Oklahoma, Texas, and Louisiana (<xref ref-type="bibr" rid="B14">Hanelt et al. 2015</xref>).</p><p>Although, the distribution of the cuticular bristles on tail lobes of male <italic><tp:taxon-name><tp:taxon-name-part taxon-name-part-type="genus" reg="Gordius">G.</tp:taxon-name-part> <tp:taxon-name-part taxon-name-part-type="species" reg="terrestris">terrestris</tp:taxon-name-part></tp:taxon-name></italic> sp. nov. distinguish it from all other described North American species of <italic><tp:taxon-name><tp:taxon-name-part taxon-name-part-type="genus" reg="Gordius">Gordius</tp:taxon-name-part></tp:taxon-name></italic>, several European species including <italic><tp:taxon-name><tp:taxon-name-part taxon-name-part-type="genus" reg="Gordius">Gordius</tp:taxon-name-part> <tp:taxon-name-part taxon-name-part-type="species" reg="helveticus">helveticus</tp:taxon-name-part></tp:taxon-name></italic> Schmidt-Rhaesa, 2010, <italic><tp:taxon-name><tp:taxon-name-part taxon-name-part-type="genus" reg="Gordius">Gordius</tp:taxon-name-part> <tp:taxon-name-part taxon-name-part-type="species" reg="karwendeli">karwendeli</tp:taxon-name-part></tp:taxon-name></italic> Schmidt-Rhaesa, 2010, <italic><tp:taxon-name><tp:taxon-name-part taxon-name-part-type="genus" reg="Gordius">Gordius</tp:taxon-name-part> <tp:taxon-name-part taxon-name-part-type="species" reg="spiridonovi">spiridonovi</tp:taxon-name-part></tp:taxon-name></italic> Spiridonovi, 1984, <italic><tp:taxon-name><tp:taxon-name-part taxon-name-part-type="genus" reg="Gordius">Gordius</tp:taxon-name-part> <tp:taxon-name-part taxon-name-part-type="species" reg="terminosetosus">terminosetosus</tp:taxon-name-part></tp:taxon-name></italic> Schmidt-Rhaesa, 2010, and <italic><tp:taxon-name><tp:taxon-name-part taxon-name-part-type="genus" reg="Gordius">Gordius</tp:taxon-name-part> <tp:taxon-name-part taxon-name-part-type="species" reg="zwicki">zwicki</tp:taxon-name-part></tp:taxon-name></italic> Schmidt-Rhaesa, 2010 also contain cuticular bristles on tail lobes (<xref ref-type="bibr" rid="B24">Schmidt-Rhaesa 2010</xref>; <xref ref-type="bibr" rid="B27">Schmidt-Rhaesa and Prous 2010</xref>). Of those, the distribution pattern of cuticular bristles on tail lobes of male <italic><tp:taxon-name><tp:taxon-name-part taxon-name-part-type="genus" reg="Gordius">G.</tp:taxon-name-part> <tp:taxon-name-part taxon-name-part-type="species" reg="terrestris">terrestris</tp:taxon-name-part></tp:taxon-name></italic> sp. nov. is most similar to <italic><tp:taxon-name><tp:taxon-name-part taxon-name-part-type="genus" reg="Gordius">G.</tp:taxon-name-part> <tp:taxon-name-part taxon-name-part-type="species" reg="helveticus">helveticus</tp:taxon-name-part></tp:taxon-name></italic>. However, <italic><tp:taxon-name><tp:taxon-name-part taxon-name-part-type="genus" reg="Gordius">G.</tp:taxon-name-part> <tp:taxon-name-part taxon-name-part-type="species" reg="helveticus">helveticus</tp:taxon-name-part></tp:taxon-name></italic> lacks well-defined areoles and therefore can be easily distinguished from <italic><tp:taxon-name><tp:taxon-name-part taxon-name-part-type="genus" reg="Gordius">G.</tp:taxon-name-part> <tp:taxon-name-part taxon-name-part-type="species" reg="terrestris">terrestris</tp:taxon-name-part></tp:taxon-name></italic> sp. nov. (<xref ref-type="bibr" rid="B24">Schmidt-Rhaesa 2010</xref>).</p><p>The general morphology of the egg string, larvae, and larval folding pattern within the cysts of <italic><tp:taxon-name><tp:taxon-name-part taxon-name-part-type="genus" reg="Gordius">G.</tp:taxon-name-part> <tp:taxon-name-part taxon-name-part-type="species" reg="terrestris">terrestris</tp:taxon-name-part></tp:taxon-name></italic> sp. nov. conform to previous descriptions of these non-adult stages for the genus <italic><tp:taxon-name><tp:taxon-name-part taxon-name-part-type="genus" reg="Gordius">Gordius</tp:taxon-name-part></tp:taxon-name></italic>. However, these non-adult stages are morphologically distinct from egg strings, larvae, and cysts of other gordiid genera such as <italic><tp:taxon-name><tp:taxon-name-part taxon-name-part-type="genus" reg="Chordodes">Chordodes</tp:taxon-name-part></tp:taxon-name></italic>, <italic><tp:taxon-name><tp:taxon-name-part taxon-name-part-type="genus" reg="Neochordodes">Neochordodes</tp:taxon-name-part></tp:taxon-name></italic> and <italic><tp:taxon-name><tp:taxon-name-part taxon-name-part-type="genus" reg="Paragordius">Paragordius</tp:taxon-name-part></tp:taxon-name></italic> (<xref ref-type="bibr" rid="B31">Szmygiel et al. 2014</xref>; <xref ref-type="bibr" rid="B30">Swanteson-Franz et al. 2018</xref>). Although the larval morphology conformed to the typical <italic><tp:taxon-name><tp:taxon-name-part taxon-name-part-type="genus" reg="Gordius">Gordius</tp:taxon-name-part></tp:taxon-name></italic> larval type, the three pairs of left, right, and dorsal spines on the distal end of the proboscis differed from the only other <abbrev xmlns:xlink="http://www.w3.org/1999/xlink" xlink:title="scanning electron microscopy" id="ABBRID0EXGAG" xlink:type="simple">SEM</abbrev> imaged proboscis of an undescribed species of <tp:taxon-name><tp:taxon-name-part taxon-name-part-type="genus" reg="Gordius">Gordius</tp:taxon-name-part> <tp:taxon-name-part taxon-name-part-type="uncertainty-rank">cf.</tp:taxon-name-part> <tp:taxon-name-part taxon-name-part-type="species" reg="robustus">robustus</tp:taxon-name-part></tp:taxon-name> collected from streams in New Mexico (clade 3 in <xref ref-type="bibr" rid="B14">Hanelt et al. 2015</xref>). <xref ref-type="bibr" rid="B31">Szmygiel et al. (2014)</xref> reported that the right and left lateral sides of the proboscis of the New Mexico <tp:taxon-name><tp:taxon-name-part taxon-name-part-type="genus" reg="Gordius">G.</tp:taxon-name-part> <tp:taxon-name-part taxon-name-part-type="uncertainty-rank">cf.</tp:taxon-name-part> <tp:taxon-name-part taxon-name-part-type="species" reg="robustus">robustus</tp:taxon-name-part></tp:taxon-name> contained four pairs of spines; whereas the dorsal side contained three pairs of spines, all arranged in tandem. Finally, the egg morphology of <italic><tp:taxon-name><tp:taxon-name-part taxon-name-part-type="genus" reg="Gordius">G.</tp:taxon-name-part> <tp:taxon-name-part taxon-name-part-type="species" reg="terrestris">terrestris</tp:taxon-name-part></tp:taxon-name></italic> sp. nov. was unlike egg descriptions for any other hairworm species (<xref ref-type="bibr" rid="B22">Schmidt-Rhaesa 1997a</xref>; <xref ref-type="bibr" rid="B1">Adrianov et al. 1998</xref>; <xref ref-type="bibr" rid="B17">Marchiori et al. 2009</xref>; <xref ref-type="bibr" rid="B31">Szmygiel et al. 2014</xref>; <xref ref-type="bibr" rid="B7">Bolek et al. 2015</xref>). Eggs of <italic><tp:taxon-name><tp:taxon-name-part taxon-name-part-type="genus" reg="Gordius">G.</tp:taxon-name-part> <tp:taxon-name-part taxon-name-part-type="species" reg="terrestris">terrestris</tp:taxon-name-part></tp:taxon-name></italic> sp. nov. contained an outer shell separated by distinct space from a thick inner membrane. Our evaluation of eggs of three aquatic species of Gordiids (<italic><tp:taxon-name><tp:taxon-name-part taxon-name-part-type="genus" reg="Gordius">G.</tp:taxon-name-part> <tp:taxon-name-part taxon-name-part-type="species" reg="difficilis">difficilis</tp:taxon-name-part></tp:taxon-name></italic>, <italic><tp:taxon-name><tp:taxon-name-part taxon-name-part-type="genus" reg="Neochordodes">N.</tp:taxon-name-part> <tp:taxon-name-part taxon-name-part-type="species" reg="occidentalis">occidentalis</tp:taxon-name-part></tp:taxon-name></italic>, and <italic><tp:taxon-name><tp:taxon-name-part taxon-name-part-type="genus" reg="Paragordius">P.</tp:taxon-name-part> <tp:taxon-name-part taxon-name-part-type="species" reg="obamai">obamai</tp:taxon-name-part></tp:taxon-name></italic>) indicate that their eggs are elliptical in shape, with a distinct shell and a thin inner membrane surrounding the developing larva (Fig. <xref ref-type="fig" rid="F7">7</xref>).</p><fig id="F7" position="float" orientation="portrait"><object-id xmlns:xlink="http://www.w3.org/1999/xlink" content-type="doi" xlink:type="simple">10.3897/zookeys.892.38868.figure7</object-id><object-id xmlns:xlink="http://www.w3.org/1999/xlink" content-type="arpha" xlink:type="simple">271558C5-1A92-54A7-9E96-DE9C07130CB0</object-id><label>Figure 7.</label><caption><p>Eggs of aquatic and terrestrial hairworms, light photomicrographs <bold>A</bold> egg of <italic><tp:taxon-name><tp:taxon-name-part taxon-name-part-type="genus" reg="Gordius">Gordius</tp:taxon-name-part> <tp:taxon-name-part taxon-name-part-type="species" reg="difficilis">difficilis</tp:taxon-name-part></tp:taxon-name></italic> stained with Nile Blue; note the thin inner membrane (arrow) surrounding the larva <bold>B</bold> egg of <italic><tp:taxon-name><tp:taxon-name-part taxon-name-part-type="genus" reg="Neochordodes">Neochordodes</tp:taxon-name-part> <tp:taxon-name-part taxon-name-part-type="species" reg="occidentalis">occidentalis</tp:taxon-name-part></tp:taxon-name></italic> showing a thin inner membrane (arrow) surrounding the larva <bold>C</bold> egg of <italic><tp:taxon-name><tp:taxon-name-part taxon-name-part-type="genus" reg="Paragordius">Paragordius</tp:taxon-name-part> <tp:taxon-name-part taxon-name-part-type="species" reg="obamai">obamai</tp:taxon-name-part></tp:taxon-name></italic> showing a developing larva surrounded by a thin inner membrane (arrow) <bold>D</bold> egg of <italic><tp:taxon-name><tp:taxon-name-part taxon-name-part-type="genus" reg="Gordius">Gordius</tp:taxon-name-part> <tp:taxon-name-part taxon-name-part-type="species" reg="terrestris">terrestris</tp:taxon-name-part></tp:taxon-name></italic> sp. nov. showing a distinct thick inner membrane (arrow) surrounding the larva. Scale bars: 6 µm (<bold>A</bold>); 8 µm (<bold>B, C</bold>); 11 µm (<bold>D</bold>).</p></caption><graphic xmlns:xlink="http://www.w3.org/1999/xlink" xlink:href="zookeys-892-059-g007.jpg" position="float" orientation="portrait" xlink:type="simple" id="oo_358807.jpg"><uri content-type="original_file" xlink:type="simple">https://binary.pensoft.net/fig/358807</uri></graphic></fig></tp:treatment-sec><ref-list><ref id="B14"><mixed-citation xmlns:xlink="http://www.w3.org/1999/xlink" xlink:type="simple"><person-group><name name-style="western"><surname>Hanelt</surname><given-names>B</given-names></name><name name-style="western"><surname>Schmidt-Rhaesa</surname><given-names>A</given-names></name><name name-style="western"><surname>Bolek</surname><given-names>MG</given-names></name></person-group> (<year>2015</year>) <article-title>Cryptic species of hairworm parasites revealed by molecular data and crowdsourcing of specimen collections.</article-title><source>Molecular Phylogenetics and Evolution</source><volume>82</volume>: <fpage>211</fpage>–<lpage>218</lpage>. <ext-link xlink:type="simple" ext-link-type="doi" xlink:href="10.1371/journal.pone.0034472">https://doi.org/10.1371/journal.pone.0034472</ext-link></mixed-citation></ref><ref id="B3"><mixed-citation xmlns:xlink="http://www.w3.org/1999/xlink" xlink:type="simple"><person-group><name name-style="western"><surname>Bolek</surname><given-names>MG</given-names></name><name name-style="western"><surname>Coggins</surname><given-names>JR</given-names></name></person-group> (<year>2002</year>) <article-title>Seasonal occurrence, morphology, and observations on the life history of <italic><tp:taxon-name><tp:taxon-name-part taxon-name-part-type="genus">Gordius</tp:taxon-name-part> <tp:taxon-name-part taxon-name-part-type="species">difficilis</tp:taxon-name-part></tp:taxon-name></italic> (<tp:taxon-name><tp:taxon-name-part taxon-name-part-type="phylum">Nematomorpha</tp:taxon-name-part></tp:taxon-name>: <tp:taxon-name><tp:taxon-name-part taxon-name-part-type="order">Gordioidea</tp:taxon-name-part></tp:taxon-name>) from southeastern Wisconsin, United States.</article-title><source>Journal of Parasitology</source><volume>88</volume>: <fpage>287</fpage>–<lpage>294</lpage>. <ext-link xlink:type="simple" ext-link-type="doi" xlink:href="10.2307/3285575">https://doi.org/10.2307/3285575</ext-link></mixed-citation></ref><ref id="B26"><mixed-citation xmlns:xlink="http://www.w3.org/1999/xlink" xlink:type="simple"><person-group><name name-style="western"><surname>Schmidt-Rhaesa</surname><given-names>A</given-names></name><name name-style="western"><surname>Hanelt</surname><given-names>B</given-names></name><name name-style="western"><surname>Reeves</surname><given-names>WK</given-names></name></person-group> (<year>2003</year>) Redescription and compilation of Nearctic freshwater <tp:taxon-name><tp:taxon-name-part taxon-name-part-type="phylum">Nematomorpha</tp:taxon-name-part></tp:taxon-name> (<tp:taxon-name><tp:taxon-name-part taxon-name-part-type="above-genus">Gordiida</tp:taxon-name-part></tp:taxon-name>), with the description of two new species. Proceedings of the Academy of Philadelphia 153: 77–117. <ext-link xlink:type="simple" ext-link-type="doi" xlink:href="10.1635/0097-3157(2003)153[0077:RACONF]2.0.CO;2">https://doi.org/10.1635/0097-3157(2003)153[0077:RACONF]2.0.CO;2</ext-link></mixed-citation></ref><ref id="B21"><mixed-citation xmlns:xlink="http://www.w3.org/1999/xlink" xlink:type="simple"><person-group><name name-style="western"><surname>Redlich</surname><given-names>A</given-names></name></person-group> (<year>1980</year>) <article-title>Description of <italic><tp:taxon-name><tp:taxon-name-part taxon-name-part-type="genus">Gordius</tp:taxon-name-part> <tp:taxon-name-part taxon-name-part-type="species">attoni</tp:taxon-name-part></tp:taxon-name></italic> sp. nov. (<tp:taxon-name><tp:taxon-name-part taxon-name-part-type="phylum">Nematomorpha</tp:taxon-name-part></tp:taxon-name>, <tp:taxon-name><tp:taxon-name-part taxon-name-part-type="family">Gordiidae</tp:taxon-name-part></tp:taxon-name>) from Northern Canada.</article-title><source>Canadian Journal of Zoology</source><volume>58</volume>: <fpage>382</fpage>–<lpage>385</lpage>. <ext-link xlink:type="simple" ext-link-type="doi" xlink:href="10.1139/z80-049">https://doi.org/10.1139/z80-049</ext-link></mixed-citation></ref><ref id="B29"><mixed-citation xmlns:xlink="http://www.w3.org/1999/xlink" xlink:type="simple"><person-group><name name-style="western"><surname>Smith</surname><given-names>DG</given-names></name></person-group> (<year>1994</year>) <article-title>A reevaluation of <italic><tp:taxon-name><tp:taxon-name-part taxon-name-part-type="genus">Gordius</tp:taxon-name-part> <tp:taxon-name-part taxon-name-part-type="species">aquaticus</tp:taxon-name-part> <tp:taxon-name-part taxon-name-part-type="subspecies">difficilis</tp:taxon-name-part></tp:taxon-name></italic> Montgomery, 1898 (<tp:taxon-name><tp:taxon-name-part taxon-name-part-type="phylum">Nematomorpha</tp:taxon-name-part></tp:taxon-name>, <tp:taxon-name><tp:taxon-name-part taxon-name-part-type="order">Gordioidea</tp:taxon-name-part></tp:taxon-name>, <tp:taxon-name><tp:taxon-name-part taxon-name-part-type="family">Gordiidae</tp:taxon-name-part></tp:taxon-name>).</article-title><source>Proceedings of the Academy of Natural Sciences of Philadelphia</source><volume>145</volume>: <fpage>29</fpage>–<lpage>34</lpage>.</mixed-citation></ref><ref id="B24"><mixed-citation xmlns:xlink="http://www.w3.org/1999/xlink" xlink:type="simple"><person-group><name name-style="western"><surname>Schmidt-Rhaesa</surname><given-names>A</given-names></name></person-group> (<year>2010</year>) <article-title>Considerations on the genus <italic><tp:taxon-name><tp:taxon-name-part taxon-name-part-type="genus">Gordius</tp:taxon-name-part></tp:taxon-name></italic> (<tp:taxon-name><tp:taxon-name-part taxon-name-part-type="phylum">Nematomorpha</tp:taxon-name-part></tp:taxon-name>, horsehair worms), with the description of seven new species.</article-title><source>Zootaxa</source><volume>2533</volume>: <fpage>1</fpage>–<lpage>35</lpage>. <ext-link xlink:type="simple" ext-link-type="doi" xlink:href="10.11646/zootaxa.2533.1.1">https://doi.org/10.11646/zootaxa.2533.1.1</ext-link></mixed-citation></ref><ref id="B27"><mixed-citation xmlns:xlink="http://www.w3.org/1999/xlink" xlink:type="simple"><person-group><name name-style="western"><surname>Schmidt-Rhaesa</surname><given-names>A</given-names></name><name name-style="western"><surname>Prous</surname><given-names>M</given-names></name></person-group> (<year>2010</year>) <article-title>Records of horsehair worms (<tp:taxon-name><tp:taxon-name-part taxon-name-part-type="phylum">Nematomorpha</tp:taxon-name-part></tp:taxon-name>) in Estonia, with description of three new species from the genus <italic><tp:taxon-name><tp:taxon-name-part taxon-name-part-type="genus">Gordius</tp:taxon-name-part></tp:taxon-name></italic>.</article-title><source>Estonia Journal of Ecology</source><volume>59</volume>: <fpage>39</fpage>–<lpage>51</lpage>. <ext-link xlink:type="simple" ext-link-type="doi" xlink:href="10.3176/eco.2010.1.03">https://doi.org/10.3176/eco.2010.1.03</ext-link></mixed-citation></ref><ref id="B31"><mixed-citation xmlns:xlink="http://www.w3.org/1999/xlink" xlink:type="simple"><person-group><name name-style="western"><surname>Szmygiel</surname><given-names>C</given-names></name><name name-style="western"><surname>Schmidt-Rhaesa</surname><given-names>A</given-names></name><name name-style="western"><surname>Hanelt</surname><given-names>B</given-names></name><name name-style="western"><surname>Bolek</surname><given-names>MG</given-names></name></person-group> (<year>2014</year>) <article-title>Comparative descriptions of non-adult stages of four genera of Gordiids (Phylum: <tp:taxon-name><tp:taxon-name-part taxon-name-part-type="phylum">Nematomorpha</tp:taxon-name-part></tp:taxon-name>).</article-title><source>Zootaxa</source><volume>3768</volume>: <fpage>101</fpage>–<lpage>118</lpage>. <ext-link xlink:type="simple" ext-link-type="doi" xlink:href="10.11646/zootaxa.3768.2.1">https://doi.org/10.11646/zootaxa.3768.2.1</ext-link></mixed-citation></ref><ref id="B30"><mixed-citation xmlns:xlink="http://www.w3.org/1999/xlink" xlink:type="simple"><person-group><name name-style="western"><surname>Swanteson-Franz</surname><given-names>RJ</given-names></name><name name-style="western"><surname>Marquez</surname><given-names>DA</given-names></name><name name-style="western"><surname>Goldstein</surname><given-names>CI</given-names></name><name name-style="western"><surname>Schmidt-Rhaesa</surname><given-names>A</given-names></name><name name-style="western"><surname>Bolek</surname><given-names>MG</given-names></name><name name-style="western"><surname>Hanelt</surname><given-names>B</given-names></name></person-group> (<year>2018</year>) <article-title>New hairworm (<tp:taxon-name><tp:taxon-name-part taxon-name-part-type="phylum">Nematomorpha</tp:taxon-name-part></tp:taxon-name>, Gordiid) species described from the Arizona Madrean Sky Islands.</article-title><source>ZooKeys</source><volume>733</volume>: <fpage>131</fpage>–<lpage>145</lpage>. <ext-link xlink:type="simple" ext-link-type="doi" xlink:href="10.3897/zookeys.733.22798">https://doi.org/10.3897/zookeys.733.22798</ext-link></mixed-citation></ref><ref id="B22"><mixed-citation xmlns:xlink="http://www.w3.org/1999/xlink" xlink:type="simple"><person-group><name name-style="western"><surname>Schmidt-Rhaesa</surname><given-names>A</given-names></name></person-group> (<year>1997a</year>) <article-title>Ultrastructural observations of the male reproductive system and spermatozoa of <italic><tp:taxon-name><tp:taxon-name-part taxon-name-part-type="genus">Gordius</tp:taxon-name-part> <tp:taxon-name-part taxon-name-part-type="species">aquaticus</tp:taxon-name-part></tp:taxon-name></italic> L. 1758 (<tp:taxon-name><tp:taxon-name-part taxon-name-part-type="phylum">Nematomorpha</tp:taxon-name-part></tp:taxon-name>).</article-title><source>Invertebrate Reproduction and Development</source><volume>32</volume>: <fpage>31</fpage>–<lpage>40</lpage>. <ext-link xlink:type="simple" ext-link-type="doi" xlink:href="10.1080/07924259.1997.9672602">https://doi.org/10.1080/07924259.1997.9672602</ext-link></mixed-citation></ref><ref id="B1"><mixed-citation xmlns:xlink="http://www.w3.org/1999/xlink" xlink:type="simple"><person-group><name name-style="western"><surname>Adrianov</surname><given-names>AV</given-names></name><name name-style="western"><surname>Malakhov</surname><given-names>VV</given-names></name><name name-style="western"><surname>Spiridonov</surname><given-names>SE</given-names></name></person-group> (<year>1998</year>) <article-title>Fine structure of the larva of <italic><tp:taxon-name><tp:taxon-name-part taxon-name-part-type="genus">Gordius</tp:taxon-name-part></tp:taxon-name></italic> sp. (<tp:taxon-name><tp:taxon-name-part taxon-name-part-type="phylum">Nematomorpha</tp:taxon-name-part></tp:taxon-name>).</article-title><source>Doklady Akademii Nauk</source><volume>361</volume>: <fpage>558</fpage>–<lpage>561</lpage>.</mixed-citation></ref><ref id="B17"><mixed-citation xmlns:xlink="http://www.w3.org/1999/xlink" xlink:type="simple"><person-group><name name-style="western"><surname>Marchiori</surname><given-names>NC</given-names></name><name name-style="western"><surname>Pereira</surname><given-names>Jr J</given-names></name><name name-style="western"><surname>Castro</surname><given-names>AS</given-names></name></person-group> (<year>2009</year>) <article-title>Morphology of larval <italic><tp:taxon-name><tp:taxon-name-part taxon-name-part-type="genus">Gordius</tp:taxon-name-part> <tp:taxon-name-part taxon-name-part-type="species">dimorphus</tp:taxon-name-part></tp:taxon-name></italic> (<tp:taxon-name><tp:taxon-name-part taxon-name-part-type="phylum">Nematomorpha</tp:taxon-name-part></tp:taxon-name>: <tp:taxon-name><tp:taxon-name-part taxon-name-part-type="above-genus">Gordiida</tp:taxon-name-part></tp:taxon-name>).</article-title><source>Journal of Parasitology</source><volume>95</volume>: <fpage>1218</fpage>–<lpage>1220</lpage>. <ext-link xlink:type="simple" ext-link-type="doi" xlink:href="10.1645/GE-2014.1">https://doi.org/10.1645/GE-2014.1</ext-link></mixed-citation></ref><ref id="B7"><mixed-citation xmlns:xlink="http://www.w3.org/1999/xlink" xlink:type="simple"><person-group><name name-style="western"><surname>Bolek</surname><given-names>MG</given-names></name><name name-style="western"><surname>Schmidt-Rhaesa</surname><given-names>A</given-names></name><name name-style="western"><surname>De Villalobos</surname><given-names>LC</given-names></name><name name-style="western"><surname>Hanelt</surname><given-names>B</given-names></name></person-group> (<year>2015</year>) <article-title>Phylum <tp:taxon-name><tp:taxon-name-part taxon-name-part-type="phylum">Nematomorpha</tp:taxon-name-part></tp:taxon-name>.</article-title> In: <person-group><name name-style="western"><surname>Thorp</surname><given-names>J</given-names></name><name name-style="western"><surname>Rogers</surname><given-names>DC</given-names></name></person-group> (<role>Eds</role>) <issue-title>Volume I: Ecology and General Biology: Thorp and Covich’s Freshwater Invertebrates (4th edn).</issue-title><source>Academic Press, San Diego</source>, <fpage>303</fpage>–<lpage>326</lpage>. <ext-link xlink:type="simple" ext-link-type="doi" xlink:href="10.1016/B978-0-12-385026-3.00015-2">https://doi.org/10.1016/B978-0-12-385026-3.00015-2</ext-link></mixed-citation></ref></ref-list></tp:taxon-treatment>
